# Supplementary material for: Quorum sensing protects bacterial co-operation from exploitation by cheats
Source: ISME J. 2016 Jan 8;10(7):1706–16. doi: 10.1038/ismej.2015.232 (PMC4918439; doi:10.1038/ismej.2015.232)
Supplement: Supplementary Dataset 1 [file ismej2015232x2.xls]

## Sheet: ISMEJ-15-00219OA-s02
Prop_Treat	S	OD	ECR	WT_Initial	LasR_Initial	WT_Final	LasR_Final	Prop_Initial	Prop_Final	C12_Conc	C4_Conc
0	0	0.406626	0.086494	0	6	0	14	0	0	0.0151333	0.673883
0.02	0	0.456395	0.087211	0	99	3	560	0	0.0053286	0.0158116	0.383031
0.05	0	0.408857	0.089454	1	48	4	132	0.0204082	0.0294118	0.0164307	0.0889644
0.08	0	0.451003	0.08612	9	137	2	41	0.0616438	0.0465116	0.0158194	0.206106
0.12	0	0.447464	0.09009	11	73	17	117	0.130952	0.126866	0.0178527	0.21674
0.17	0	0.457168	0.085712	2	38	2	57	0.05	0.0338983	0.0184305	0.00960136
0.22	0	0.442941	0.092152	5	38	21	161	0.116279	0.115385	0.0232105	-0.0266466
0.27	0	0.459202	0.086812	46	60	7	43	0.433962	0.14	0.0254983	0.665913
0.32	0	0.41711	0.108739	47	59	10	33	0.443396	0.232558	0.0266246	0.720683
0.37	0	0.465748	0.099032	15	28	31	108	0.348837	0.223022	0.0238278	0.461502
0.42	0	0.473659	0.108929	53	88	25	39	0.375887	0.390625	0.0237819	-0.0969389
0.47	0	0.421213	0.099478	70	49	58	124	0.588235	0.318681	0.0338651	0.258703
0.52	0	0.482169	0.096504	58	63	19	31	0.479339	0.38	0.0310896	-0.106075
0.57	0	0.425289	0.107051	26	19	19	30	0.577778	0.387755	0.0490369	0.352324
0.62	0	0.482335	0.10035	77	28	50	49	0.733333	0.505051	0.0530246	0.392351
0.67	0	0.474581	0.103244	118	49	81	69	0.706587	0.54	0.0832774	0.878518
0.72	0	0.440545	0.107447	69	41	82	41	0.627273	0.666667	0.092734	1.35057
0.77	0	0.477787	0.117799	143	41	174	42	0.777174	0.805556	0.0850993	1.16853
0.82	0	0.461023	0.154312	214	45	38	19	0.826255	0.666667	0.10434	1.0035
0.87	0	0.449183	0.153473	93	6	77	23	0.939394	0.77	0.125434	1.0337
0.92	0	0.495009	0.142274	70	6	53	11	0.921053	0.828125	0.136734	0.913403
0.95	0	0.420717	0.183615	171	6	47	6	0.966102	0.886792	0.161367	1.46638
0.98	0	0.490658	0.184332	189	4	50	0	0.979275	1	0.192088	1.56957
1	0	0.474679	0.191138	19	0	59	0	1	1	0.382588	2.28273
0	1	0.477527	0.075472	0	6	0	91	0	0	NA	NA
0.02	1	0.468369	0.08037	0	99	0	81	0	0	NA	NA
0.05	1	0.474909	0.091591	1	48	0	112	0.0204082	0	NA	NA
0.08	1	0.495013	0.087753	9	137	2	127	0.0616438	0.0155039	NA	NA
0.12	1	0.474201	0.093597	11	73	7	152	0.130952	0.0440252	NA	NA
0.17	1	0.472666	0.105347	2	38	4	112	0.05	0.0344828	NA	NA
0.22	1	0.478797	0.09557	5	38	4	45	0.116279	0.0816327	NA	NA
0.27	1	0.496163	0.095349	46	60	10	161	0.433962	0.0584795	NA	NA
0.32	1	0.463805	0.104942	47	59	10	81	0.443396	0.10989	NA	NA
0.37	1	0.486564	0.106719	15	28	9	118	0.348837	0.0708661	NA	NA
0.42	1	0.499372	0.123072	53	88	5	47	0.375887	0.0961538	NA	NA
0.47	1	0.452443	0.147104	70	49	14	89	0.588235	0.135922	NA	NA
0.52	1	0.502214	0.114053	58	63	16	71	0.479339	0.183908	NA	NA
0.57	1	0.470136	0.167679	26	19	9	46	0.577778	0.163636	NA	NA
0.62	1	0.507614	0.163213	77	28	58	97	0.733333	0.374194	NA	NA
0.67	1	0.501011	0.174125	118	49	37	47	0.706587	0.440476	NA	NA
0.72	1	0.50017	0.169416	69	41	53	63	0.627273	0.456897	NA	NA
0.77	1	0.46723	0.229093	143	41	47	42	0.777174	0.52809	NA	NA
0.82	1	0.488096	0.263247	214	45	31	28	0.826255	0.525424	NA	NA
0.87	1	0.462983	0.241376	93	6	30	18	0.939394	0.625	NA	NA
0.92	1	0.45228	0.295	70	6	55	15	0.921053	0.785714	NA	NA
0.95	1	0.419619	0.31698	171	6	72	16	0.966102	0.818182	NA	NA
0.98	1	0.450034	0.324447	189	4	145	9	0.979275	0.941558	NA	NA
1	1	0.30215	0.292976	19	0	23	0	1	1	NA	NA
