# Supplementary material for: Quorum sensing protects bacterial co-operation from exploitation by cheats
Source: ISME J. 2016 Jan 8;10(7):1706–16. doi: 10.1038/ismej.2015.232 (PMC4918439; doi:10.1038/ismej.2015.232)
Supplement: Supplementary Dataset 2 [file ismej2015232x3.xls]

## Sheet: ISMEJ-15-00219OA-s03
Prop_Initial	WT_CFU	R_CFU	Prop_Final	OD	Signal
0	0	28200000	0	0.405572	0
0	0	136000000	0	0.273464	0
0	0	31900000	0	0.444721	1
0	0	157000000	0	0.290249	1
0.113402	940000	30000000	0.030303	0.426935	0
0.113402	7500000	94000000	0.0740741	0.506807	1
0.132616	14000000	267000000	0.05	0.869786	1
0.144509	14000000	355000000	0.0379747	1.35843	1
0.16726	16000000	31000000	0.34	0.516602	0
0.204545	18800000	31900000	0.37037	0.52962	0
0.312977	18800000	39400000	0.322581	0.474387	0
0.113402	23400000	211000000	0.1	0.508381	1
0.286996	23400000	276000000	0.078125	1.50184	1
0.166667	23500000	37500000	0.384615	0.470307	0
0.104167	28100000	234000000	0.107143	0.876738	1
0.118182	28100000	164000000	0.146341	0.817973	1
0.113402	31900000	160000000	0.166667	0.338525	0
0.144509	37500000	170000000	0.180995	0.400551	0
0.166667	37500000	155000000	0.195122	0.362806	0
0.16726	41300000	195000000	0.174603	0.433132	0
0.377143	42100000	145000000	0.225	0.535504	0
0.144509	42100000	299000000	0.123288	0.891776	1
0.149306	43200000	159000000	0.213953	0.352341	0
0.118182	49700000	190000000	0.207843	0.389422	0
0.286996	49700000	154000000	0.24424	0.398513	0
0.336957	49700000	156000000	0.242009	0.444307	0
0.281879	51500000	130000000	0.284974	0.420629	0
0.204545	51500000	379000000	0.119565	1.11684	1
0.166667	56000000	530000000	0.096	1.24783	1
0.16726	56000000	407000000	0.121212	1.27667	1
0.757576	56500000	600000000	0.0857143	1.91616	1
0.149306	60500000	411000000	0.128713	1.1682	1
0.281879	60500000	411000000	0.128713	1.30586	1
0.377143	60500000	369000000	0.141304	1.50617	1
0.366534	65500000	132000000	0.333333	0.431704	0
0.166667	65500000	225000000	0.225806	0.94173	1
0.16726	65500000	332000000	0.164706	1.21184	1
0.366534	75000000	103000000	0.421053	0.617723	0
0.336957	79500000	555000000	0.125	1.65084	1
0.312977	84000000	525000000	0.138462	1.48212	1
0.336957	84000000	580000000	0.126761	1.65693	1
0.44	84000000	705000000	0.106509	1.65074	1
0.366534	89000000	590000000	0.131034	1.43004	1
0.281879	93500000	309000000	0.232558	1.26997	1
0.582677	94000000	470000000	0.166667	1.83349	1
0.882812	94000000	675000000	0.121951	1.96446	1
0.44	98000000	131000000	0.428571	0.604537	0
0.816092	98000000	515000000	0.160305	2.3251	1
0.573333	103000000	1100000000	0.0859375	1.66069	1
0.573333	108000000	117000000	0.479167	0.652278	0
0.508197	112000000	108000000	0.510638	0.571064	0
0.366534	112000000	570000000	0.164384	1.56186	1
0.512	117000000	84000000	0.581395	0.697019	0
0.582677	136000000	103000000	0.568627	0.720577	0
0.512	136000000	555000000	0.195946	1.72029	1
0.652361	145000000	84000000	0.632653	0.676421	0
0.757576	145000000	496000000	0.226277	1.89485	1
0.757576	150000000	108000000	0.581818	0.755744	0
0.813725	151000000	660000000	0.186047	1.91591	1
0.512	159000000	136000000	0.539683	0.732544	0
0.621359	159000000	770000000	0.170854	1.7272	1
0.819149	159000000	388000000	0.290598	1.72178	1
0.757576	164000000	234000000	0.411765	0.83411	0
0.508197	164000000	620000000	0.208333	1.63471	1
0.523364	168000000	780000000	0.17734	1.79517	1
0.818697	168000000	449000000	0.272727	1.71872	1
0.523364	173000000	168000000	0.506849	0.741725	0
0.652361	182000000	745000000	0.19697	1.75868	1
0.621359	187000000	168000000	0.526316	0.883151	0
0.582677	187000000	645000000	0.224719	1.86163	1
0.763427	192000000	234000000	0.450549	1.39015	0
0.818697	192000000	140000000	0.577465	1.38374	0
0.512	201000000	555000000	0.265432	1.69288	1
0.582677	206000000	220000000	0.483516	0.754297	0
0.892593	206000000	468000000	0.305556	1.97344	1
0.948529	207000000	395000000	0.34375	1.94393	1
0.666667	211000000	150000000	0.584416	0.747747	0
0.666667	220000000	640000000	0.255435	1.82432	1
0.813725	229000000	211000000	0.521277	1.19973	0
0.621359	234000000	108000000	0.684932	0.93327	0
0.753247	234000000	173000000	0.574713	0.910606	0
0.892593	239000000	187000000	0.56044	1.52815	0
0.862745	243000000	318000000	0.433333	1.50307	0
0.763427	245000000	489000000	0.333333	1.86982	1
0.818697	245000000	750000000	0.245283	1.9547	1
0.753247	263000000	525000000	0.333333	1.95391	1
0.763427	267000000	374000000	0.416058	1.50423	0
0.816092	285000000	187000000	0.60396	0.873565	0
0.819149	290000000	159000000	0.645833	1.05641	0
0.902597	290000000	388000000	0.427586	1.7323	0
0.621359	290000000	670000000	0.302439	1.80709	1
0.963934	295000000	290000000	0.504	1.5982	0
0.862745	304000000	463000000	0.396341	1.97562	1
0.930657	304000000	454000000	0.401235	1.9282	1
0.867435	318000000	760000000	0.294372	1.81596	1
0.862745	339000000	940000000	0.264706	1.99991	1
0.813725	341000000	84000000	0.802198	1.20962	0
0.902597	357000000	660000000	0.351852	2.07237	1
0.882812	360000000	108000000	0.77	1.03212	0
0.862745	365000000	454000000	0.445714	1.75005	0
0.813725	365000000	710000000	0.33913	1.82555	1
0.867435	374000000	276000000	0.57554	1.51518	0
0.763427	374000000	920000000	0.288809	1.78055	1
0.948529	374000000	575000000	0.394089	1.84906	1
0.963303	383000000	355000000	0.518987	1.66929	1
0.948529	402000000	332000000	0.547771	1.71174	0
0.963303	407000000	351000000	0.537037	1.66756	0
1	414000000	0	1	1.85178	0
0.818697	440000000	215000000	0.671429	1.47886	0
0.948529	545000000	440000000	0.554502	1.61722	0
0.930657	570000000	520000000	0.523605	1.61803	0
0.963934	600000000	600000000	0.5	2.04971	1
1	605000000	0	1	1.70342	0
1	630000000	0	1	1.85998	1
1	1050000000	0	1	1.74793	1
0.104167	NA	NA	0.25	0.331213	0
0.132616	NA	NA	0.181319	0.49638	0
0.144509	NA	NA	0.459184	0.426685	0
0.281879	NA	NA	0.316667	0.418103	0
0.336957	NA	NA	0.489914	0.563951	0
